# Supplementary material for: Systematic Survey and Expression Analysis of the Glutaredoxin Gene Family in Capsicum annuum Under Hypoxia Stress
Source: Biology (Basel). 2025 Aug 22;14(9):1106. doi: 10.3390/biology14091106 (PMC12467025; doi:10.3390/biology14091106)
Supplement: Supplementary file 1 [file biology-14-01106-s001.zip]

Archive with 3 entries (3 files):
- Figure S1.jpg
- Table S1.xlsx
- Table S2 new version.xlsx
