# Supplementary material for: Systematic Survey and Expression Analysis of the Glutaredoxin Gene Family in Capsicum annuum Under Hypoxia Stress
Source: Biology (Basel). 2025 Aug 22;14(9):1106. doi: 10.3390/biology14091106 (PMC12467025; doi:10.3390/biology14091106)
Supplement: Supplementary file 1 [file biology-14-01106-s001.zip › Table S1.xlsx]

## Sheet: Table S1
Table S1. Primers used for clone and qRT-PCR of Capsicum annuum
Primer Name	Sequence (5'–3')
121-CaGRX15_F	TGATTAACAGGGATCCATGGACAAGGTGCAAAGAAT	Clone CaGRX15
121-CaGRX15_R	CTGACCCTGAGGATCCAACAGACATGTAAGGCTTGAT	Clone CaGRX15
121-CaGRX24_F	TGATTAACAGGGATCCATGGAGAAAGTAAAGAAGCTGG	Clone CaGRX24
121-CaGRX24_R	CTGACCCTGAGGATCCAAGGTGATCAGAGGAGATATATGG	Clone CaGRX24
CaUBI_F	TGTCCATCTGCTCTCTGTTG	qRT-PCR analysis for reference genes
CaUBI_R	CACCCCAAGCACAATAAGAC	qRT-PCR analysis for reference genes
CaGRX04_F	GCATGAGCCACACTATTAAGTC	qRT-PCR analysis for CaGRX04
CaGRX04_R	GCTTTAAGGAGCGTTGAAGATG	qRT-PCR analysis for CaGRX04
CaGRX05_F	GGCAGTGGTGATATTTAGCAAG	qRT-PCR analysis for CaGRX05
CaGRX05_R	ATCCCACAAATCTACCACCAAT	qRT-PCR analysis for CaGRX05
CaGRX15_F	TTGGAGGAAAATTGGTTGGTTC	qRT-PCR analysis for CaGRX15
CaGRX15_R	ACAGACATGTAAGGCTTGATGA	qRT-PCR analysis for CaGRX15
CaGRX16_F	GGCAGCAGTAATATTCACCAAG	qRT-PCR analysis for CaGRX16
CaGRX16_R	GCTTAAGAGAGCCATCAACATG	qRT-PCR analysis for CaGRX16
CaGRX17_F	GCAGTGTTCATTGGACAAGAAT	qRT-PCR analysis for CaGRX17
CaGRX17_R	CAGAGGAACAAGATTTCCCTCT	qRT-PCR analysis for CaGRX17
CaGRX19_F	TGTTGCATTTCTCATAGCATCG	qRT-PCR analysis for CaGRX19
CaGRX19_R	CAATAGGCACACTTTGTTGACA	qRT-PCR analysis for CaGRX19
CaGRX21_F	TACAGTTCACGAGCTCGATAAA	qRT-PCR analysis for CaGRX21
CaGRX21_R	CACACTTGATTTACCCCCTAGT	qRT-PCR analysis for CaGRX21
CaGRX22_F	CACTTGTTGCATCTCTCATAGC	qRT-PCR analysis for CaGRX22
CaGRX22_R	GAACCACCAACAAACTCTTCTC	qRT-PCR analysis for CaGRX22
CaGRX24_F	ACTTTTCATTGGAGGCAAACTC	qRT-PCR analysis for CaGRX24
CaGRX24_R	ATATGGGTTGAGGAGTTGAAGG	qRT-PCR analysis for CaGRX24
CaGRX28_F	AGGTACAAAGAATGGCATCAGA	qRT-PCR analysis for CaGRX28
CaGRX28_R	CTCCAATAAATACTGCTGGCAC	qRT-PCR analysis for CaGRX28
CaGRX29_F	GCGTTTACTTCAATGTCTTGGA	qRT-PCR analysis for CaGRX29
CaGRX29_R	AGCCTCTTTCCCATCACATTTA	qRT-PCR analysis for CaGRX29
