# Supplementary material for: Systematic Survey and Expression Analysis of the Glutaredoxin Gene Family in Capsicum annuum Under Hypoxia Stress
Source: Biology (Basel). 2025 Aug 22;14(9):1106. doi: 10.3390/biology14091106 (PMC12467025; doi:10.3390/biology14091106)
Supplement: Supplementary file 1 [file biology-14-01106-s001.zip › Table S2 new version.xlsx]

## Sheet: Table S2
Table S2. The details of the physical and chemical characteristics of CaGRX proteins
Sequence ID	Original_ID	Number of Amino Acid	Molecular Weight	Theoretical pI
CaGRX01	Capana00g005073	127	13665.1	6.81
CaGRX02	Capana01g001991	120	12910	9.25
CaGRX03	Capana01g001992	110	11607.6	7.74
CaGRX04	Capana01g003136	103	11257.2	7.73
CaGRX05	Capana01g003140	102	11250.3	9.05
CaGRX06	Capana02g001487	441	47946.4	5.35
CaGRX07	Capana02g001845	134	14405.6	6.73
CaGRX08	Capana02g002396	169	18366.1	9
CaGRX09	Capana02g002646	219	24460.5	9.54
CaGRX10	Capana02g003518	108	11274.1	7.71
CaGRX11	Capana02g003672	115	12643.6	5.71
CaGRX12	Capana03g001145	111	12060.9	6.71
CaGRX13	Capana03g002174	107	11291.9	5.85
CaGRX14	Capana03g002674	149	16139.5	6.73
CaGRX15	Capana03g003560	101	11247.3	6.8
CaGRX16	Capana03g003566	102	11100	8.33
CaGRX17	Capana03g003568	102	11229.5	8.52
CaGRX18	Capana03g003569	102	11229.5	8.52
CaGRX19	Capana05g000311	102	11271.3	8.57
CaGRX20	Capana05g001819	159	16603.1	4.98
CaGRX21	Capana05g001886	103	11084.1	6.72
CaGRX22	Capana05g001887	101	10957.9	6.57
CaGRX23	Capana05g001988	115	12703.8	6.25
CaGRX24	Capana06g000014	103	11166.1	6.4
CaGRX25	Capana06g000154	177	19561.3	9.48
CaGRX26	Capana06g001148	142	15851	5.21
CaGRX27	Capana06g001864	103	11004.9	6.71
CaGRX28	Capana06g003017	100	11013.9	6.02
CaGRX29	Capana07g001774	141	15561	5.92
CaGRX30	Capana08g000303	138	14718.1	5.11
CaGRX31	Capana09g001111	297	32744.1	6.92
CaGRX32	Capana10g000465	165	17694.3	6.11
CaGRX33	Capana11g000054	198	22023.4	5.77
CaGRX34	Capana12g001616	102	11126	6.57
CaGRX35	Capana12g001617	103	11264.2	6.56
